# Supplementary material for: Genetic Variation and Heritability for Hydrogen Cyanide in Fresh Cassava Roots: Implications for Low-Cyanide Cassava Breeding
Source: Plants (Basel). 2024 Apr 24;13(9):1186. doi: 10.3390/plants13091186 (PMC11085877; doi:10.3390/plants13091186)
Supplement: Supplementary file 1 [file plants-13-01186-s001.zip]

Archive with 1 entries (1 files):
- plants-2904870-supplementary.xlsx
