# Supplementary material for: Genetic Variation and Heritability for Hydrogen Cyanide in Fresh Cassava Roots: Implications for Low-Cyanide Cassava Breeding
Source: Plants (Basel). 2024 Apr 24;13(9):1186. doi: 10.3390/plants13091186 (PMC11085877; doi:10.3390/plants13091186)
Supplement: Supplementary file 1 [file plants-13-01186-s001.zip › plants-2904870-supplementary.xlsx]

## Sheet: Sheet2
Table S1: Description of study materials
accession_name	Origin	Comment
TONGOLO	Kiryandongo, Mid-Western Uganda	Bitter landrace
QUININE	Kigumba, Mid-Western Uganda	Bitter landrace
UG16F315P053	NaCRRI, Cassava breeding program	Advanced breeding line
NYAMATIA	Nebbi, Northern Uganda	Bitter landrace
UG16F063P006	NaCRRI, Cassava breeding program	Advanced breeding line
UG16F294P011	NaCRRI, Cassava breeding program	Advanced breeding line
UG16F290P332	NaCRRI, Cassava breeding program	Advanced breeding line
UG16F303P009	NaCRRI, Cassava breeding program	Advanced breeding line
KAZIMWENGE	Kiryandongo, Mid-Western Uganda	Bitter landrace
UG120156	NaCRRI, Cassava breeding program	Advanced breeding line
UG16F158P004	NaCRRI, Cassava breeding program	Advanced breeding line
UG16F318P051	NaCRRI, Cassava breeding program	Advanced breeding line
UG16F159P001	NaCRRI, Cassava breeding program	Advanced breeding line
UG16F303P006	NaCRRI, Cassava breeding program	Advanced breeding line
UG16F300P068	NaCRRI, Cassava breeding program	Advanced breeding line
UG16F043P008	NaCRRI, Cassava breeding program	Advanced breeding line
UG16F318P035	NaCRRI, Cassava breeding program	Advanced breeding line
UG16F290P047	NaCRRI, Cassava breeding program	Advanced breeding line
UG110017	NaCRRI, Cassava breeding program	Released Variety
UG16F041P009	NaCRRI, Cassava breeding program	Advanced breeding line
UG16F290P215	NaCRRI, Cassava breeding program	Advanced breeding line
UG16F293P050	NaCRRI, Cassava breeding program	Advanced breeding line
UG16F293P069	NaCRRI, Cassava breeding program	Advanced breeding line
UG16F322P033	NaCRRI, Cassava breeding program	Advanced breeding line
UG16F323P082	NaCRRI, Cassava breeding program	Advanced breeding line
UG16F077P002	NaCRRI, Cassava breeding program	Advanced breeding line
UG16F214P012	NaCRRI, Cassava breeding program	Advanced breeding line
UG16F046P005	NaCRRI, Cassava breeding program	Advanced breeding line
UG16F292P017	NaCRRI, Cassava breeding program	Advanced breeding line
NASEKE	Nebbi, Northern Uganda	Bitter landrace
UG16F293P151	NaCRRI, Cassava breeding program	Advanced breeding line
UG16F302P027	NaCRRI, Cassava breeding program	Advanced breeding line
UG16F150P002	NaCRRI, Cassava breeding program	Advanced breeding line
UG16F318P053	NaCRRI, Cassava breeding program	Advanced breeding line
UG16F308P058	NaCRRI, Cassava breeding program	Advanced breeding line
UG16F290P198	NaCRRI, Cassava breeding program	Advanced breeding line
NAMIKONGA 2	NaCRRI, Cassava breeding program	Advanced breeding line
UG16F214P004	NaCRRI, Cassava breeding program	Advanced breeding line
UG16F290P006	NaCRRI, Cassava breeding program	Advanced breeding line
UG16F290P049	NaCRRI, Cassava breeding program	Advanced breeding line
UG16F314P005	NaCRRI, Cassava breeding program	Advanced breeding line
UG16F316P022	NaCRRI, Cassava breeding program	Advanced breeding line
EDWARAT	Serere, Eastern Uganda	Bitter landrace
IITA-TMS-IBA30572	NaCRRI, Cassava breeding program	Advanced breeding line
UG16F009P019	NaCRRI, Cassava breeding program	Advanced breeding line
UG16F225P003	NaCRRI, Cassava breeding program	Advanced breeding line
UG16F290P031	NaCRRI, Cassava breeding program	Advanced breeding line
UG16F290P040	NaCRRI, Cassava breeding program	Advanced breeding line
UG16F290P042-1	NaCRRI, Cassava breeding program	Advanced breeding line
UG16F290P293	NaCRRI, Cassava breeding program	Advanced breeding line
UG16F323P145	NaCRRI, Cassava breeding program	Advanced breeding line
UG16F290P073	NaCRRI, Cassava breeding program	Advanced breeding line
UG16F020P002	NaCRRI, Cassava breeding program	Advanced breeding line
UG16F293P082	NaCRRI, Cassava breeding program	Advanced breeding line
NAMIKONGA 1	NaCRRI, Cassava breeding program	Advanced breeding line
UG16F290P128	NaCRRI, Cassava breeding program	Advanced breeding line
UG16F057P001	NaCRRI, Cassava breeding program	Advanced breeding line
UG16F001P013	NaCRRI, Cassava breeding program	Advanced breeding line
UG16F0290P002-1	NaCRRI, Cassava breeding program	Advanced breeding line
UG16F290P295	NaCRRI, Cassava breeding program	Advanced breeding line
UG16F303P005	NaCRRI, Cassava breeding program	Advanced breeding line
UG16F293P169	NaCRRI, Cassava breeding program	Advanced breeding line
UG16F290P075	NaCRRI, Cassava breeding program	Advanced breeding line
UG16F293P066	NaCRRI, Cassava breeding program	Advanced breeding line
NaCRRI = National Crops Resources Research Institute, Kampala-Uganda
